# Supplementary material for: TM7SF2 as a Potential Biomarker in Colorectal Cancer: Implications for Metastasis
Source: Curr Oncol. 2025 Feb 17;32(2):114. doi: 10.3390/curroncol32020114 (PMC11854686; doi:10.3390/curroncol32020114)
Supplement: Supplementary file 1 [file curroncol-32-00114-s001.zip]

Archive with 3 entries (2 files):
- curroncol-3440152-supplementary/
- curroncol-3440152-supplementary/Blot image (1).tiff
- curroncol-3440152-supplementary/Blot image (2).tiff
